# Supplementary material for: A Computational Model of Hepatic Energy Metabolism: Understanding Zonated Damage and Steatosis in NAFLD
Source: PLoS Comput Biol. 2016 Sep 15;12(9):e1005105. doi: 10.1371/journal.pcbi.1005105 (PMC5025084; doi:10.1371/journal.pcbi.1005105)
Supplement: S1 Table — (XLSX) [file pcbi.1005105.s003.xlsx]

## Sheet: Sheet1
S1 Table. Data for Graphs
Figure 4	METABOLITE CONCENTRATIONS WHEN SIMULATING MN/NAFLD
	a	Triglyceride (% of total cell mass)
	Compartment
	1	2	3	4	5	6	7	8		Average		% change from MN
Metabolically Normal	2.04522	2.04849	2.08618	2.18398	2.33224	2.50409	2.67531	2.83006		2.3382
Severe IR	4.19016	4.31001	4.53083	4.96934	5.58277	6.23225	6.84887	7.40572		5.50874		1.35598
Severe IR +SREBP-1c	4.73048	5.01743	5.50697	6.40568	7.60804	8.87668	10.0957	11.2007		7.4302		2.17775
	b	FA (µM)
	Compartment 1	Compartment 2	Compartment 3	Compartment 4	Compartment 5	Compartment 6	Compartment 7	Compartment 8		Average		% change from MN
Metabolically Normal	13.3365	13.4867	14.7425	17.7062	21.9448	26.4981	30.6967	34.1949		21.5758
Severe IR	7.81771	9.32686	12.2419	17.8443	25.3265	32.8251	39.4502	45.0303		23.7329		0.099975
Severe IR +SREBP-1c	9.68373	11.4081	14.3123	19.2533	25.4185	31.6484	37.6762	44.3473		24.2185		0.122482
	c	ATP (mM)
	Compartment 1	Compartment 2	Compartment 3	Compartment 4	Compartment 5	Compartment 6	Compartment 7	Compartment 8		Average		% change from MN
Metabolically Normal	3.17342	3.05566	2.97743	2.88179	2.77713	2.6736	2.57014	2.45866		2.82098
Severe IR	2.89515	2.68186	2.53856	2.40139	2.3071	2.23549	2.16097	2.06881		2.41117		-0.145273
Severe IR +SREBP-1c	2.75894	2.51387	2.37152	2.25253	2.17697	2.11573	2.04358	1.9327		2.27073		0.195056
	d	G3P/GADP (µM)
	Compartment 1	Compartment 2	Compartment 3	Compartment 4	Compartment 5	Compartment 6	Compartment 7	Compartment 8		Average		% change from MN
Metabolically Normal	237.129	238.981	237.076	235.028	233.838	233.469	234.094	235.848		235.683
Severe IR	284.801	297.238	304.442	310.805	311.465	309.22	308.307	309.039		304.415		0.291628
	e	Glycogen (mM)
	Compartment 1	Compartment 2	Compartment 3	Compartment 4	Compartment 5	Compartment 6	Compartment 7	Compartment 8		Average		% change from MN
Metabolically Normal	194.798	249.052	280.827	284.778	244.991	193.082	147.103	100.789		211.928
Severe IR	85.6855	88.6953	84.0915	73.5035	56.1159	40.3068	28.8308	16.3027		59.1915		-0.720699
	f	Additional Glycogen Stored Postprandially (mM)
	Compartment 1	Compartment 2	Compartment 3	Compartment 4	Compartment 5	Compartment 6	Compartment 7	Compartment 8		Average		% change from MN
Metabolically Normal	62.7421	59.696	56.781	54.7323	48.9698	43.5977	39.1315	33.7705		49.9276
Severe IR	27.4041	24.3703	20.6209	16.0002	11.8697	7.35242	6.51113	5.53135		14.9575		-0.700416
Figure 5	PROCESSES WHEN SIMULATING MN/NAFLD
a	Triglyceride Synthesis (nM TG/s)
	Compartment 1	Compartment 2	Compartment 3	Compartment 4	Compartment 5	Compartment 6	Compartment 7	Compartment 8		Average		% change from MN
Metabolically Normal	78.676	78.8466	83.2896	94.7932	111.279	129.345	146.731	162.134		110.637
Severe IR	38.9725	47.5539	63.0537	92.4461	130.588	167.643	200.076	227.345		120.96		0.0933057
Severe IR +SREBP-1c	93.0388	113.498	143.95	192.829	248.905	300.149	343.52	378.352		226.78		1.04977
b	Lipolysis (nM TG/s)
	Compartment 1	Compartment 2	Compartment 3	Compartment 4	Compartment 5	Compartment 6	Compartment 7	Compartment 8		Average		% change from MN
Metabolically Normal	27.9215	27.8266	27.9837	28.5798	29.5166	30.5967	31.6709	32.649		29.5931
Severe IR	44.8223	45.3144	46.29	48.205	50.641	52.9179	54.8331	56.3876		49.9264		0.687096
Severe IR +SREBP-1c	47.5676	48.8172	50.7818	53.9945	57.5102	60.5035	62.8608	64.6292		55.8331		0.886693
c	Trglyceride Output (nM TG/s)
	Compartment 1	Compartment 2	Compartment 3	Compartment 4	Compartment 5	Compartment 6	Compartment 7	Compartment 8		Average		% change from MN
Metabolically Normal	50.7173	50.9852	55.2758	66.1933	81.7589	98.7625	115.092	129.531		81.0395
Severe IR	-5.66387	2.43076	16.9651	44.4635	80.1985	115.007	145.554	171.295		71.2814		-0.120412
Severe IR +SREBP-1c	45.9778	65.2456	93.8228	139.649	192.422	240.888	282.074	315.259		171.917		1.1214
d	β-oxidation (µM FFA/s)
	Compartment 1	Compartment 2	Compartment 3	Compartment 4	Compartment 5	Compartment 6	Compartment 7	Compartment 8		Average		% change from MN
Metabolically Normal	1.0443	1.03269	1.01238	0.975084	0.918502	0.849456	0.778646	0.714105		0.915645
Severe IR	1.30024	1.28243	1.24808	1.17506	1.06978	0.961237	0.863794	0.781063		1.08521		0.185186
Severe IR +SREBP-1c	1.57334	1.54404	1.49671	1.40966	1.29807	1.18863	1.0917	1.00963		1.32647		0.448676
e	Fatty acid uptake (µM FFA/s)
	Compartment 1	Compartment 2	Compartment 3	Compartment 4	Compartment 5	Compartment 6	Compartment 7	Compartment 8		Average		% change from MN
Metabolically Normal	1.08569	1.06055	1.02824	0.984056	0.931318	0.877759	0.828264	0.785177		0.947632
Severe IR	1.15198	1.14336	1.1289	1.10446	1.07355	1.04318	1.01647	0.994035		1.08199		0.141786
Severe IR +SREBP-1c	1.38773	1.38298	1.37481	1.3619	1.34681	1.33252	1.31987	1.30862		1.3519		0.426612
f	lipogenesis (nM FFA/s)
	Compartment 1	Compartment 2	Compartment 3	Compartment 4	Compartment 5	Compartment 6	Compartment 7	Compartment 8		Average		% change from MN
Metabolically Normal	110.871	125.204	150.052	189.667	232.471	267.94	295.564	317.383		211.144
Severe IR	130.705	145.783	169.467	203.317	236.078	262.236	283.051	299.901		216.317		0.0245007
Severe IR +SREBP-1c	322.018	355.101	401.403	464.268	525.446	575.052	613.814	642.186		487.411		1.30843
g	ATP Synthesis (µM ATP/s)
	Compartment 1	Compartment 2	Compartment 3	Compartment 4	Compartment 5	Compartment 6	Compartment 7	Compartment 8		Average		% change from MN
Metabolically Normal	149.986	144.724	137.18	125.837	112.895	100.583	89.5883	80.0402		117.604
Severe IR	165.531	159.039	150.01	136.094	120.319	105.855	93.3798	82.7889		126.627		0.0767237
Severe IR +SREBP-1c	170.483	162.794	152.71	137.754	121.336	106.516	93.8417	83.2268		128.583		0.0933513
Figure 6	Effects of High dietary intake on triglyceride concentrations
	Metabolically Normal - Triglyceride Concentration (%)
a	Compartment 1	Compartment 2	Compartment 3	Compartment 4	Compartment 5	Compartment 6	Compartment 7	Compartment 8		Average		% change from MN
Low Glucose Intake	1.41422	1.41422	1.4269	1.47756	1.55345	1.64184	1.73008	1.83072		1.56112
Low FFA Intake	0.917417	0.930218	0.95581	1.01973	1.12184	1.22373	1.33812	1.4269		1.11672		-0.284669
Moderate Intake	2.02069	2.02366	2.05935	2.15075	2.28512	2.43764	2.59024	2.73086		2.28729		0.465157
High Glucose Intake	2.67941	2.64814	2.67941	2.80491	2.97851	3.15324	3.31299	3.47354		2.96627		0.900086
High FFA Intake	3.09611	3.12008	3.2058	3.4003	3.67219	3.95733	4.22332	4.45713		3.64153		1.33264
Very High Glucose Intake	3.765	3.77708	3.80122	3.82535	3.92175	4.00595	4.23373	4.40088		3.96637		1.54072
Very High FFA Intake	5.84813	5.95544	6.20565	6.74483	7.40668	8.05414	8.63575	9.13984		7.24881		3.64333
	Developing IR - Triglyceride Concentration (%)
b	Compartment 1	Compartment 2	Compartment 3	Compartment 4	Compartment 5	Compartment 6	Compartment 7	Compartment 8		Average		% change from MN
Low Glucose Intake	1.51552	1.52816	1.56609	1.65446	1.81815	2.00636	2.22066	2.40794		1.83967
Low FFA Intake	1.18555	1.22373	1.28731	1.4649	1.70488	1.96877	2.23125	2.45512		1.69019		-0.081252
Moderate Intake	2.46753	2.51712	2.62853	2.87519	3.23064	3.60774	3.96988	4.30544		3.20026		0.739586
High Glucose Intake	3.27946	3.35261	3.48642	3.78915	4.22177	4.68607	5.14589	5.54315		4.18806		1.27653
High FFA Intake	5.99476	6.27053	6.72657	7.53636	8.56176	9.60731	10.5562	11.3729		8.32831		3.52708
	Severe IR - Triglyceride Concentration (%)
c	Compartment 1	Compartment 2	Compartment 3	Compartment 4	Compartment 5	Compartment 6	Compartment 7	Compartment 8		Average		% change from MN
Low Glucose Intake	2.29354	2.31843	2.35575	2.5419	2.789	3.09612	3.40131	3.765		2.82013
Low FFA Intake	1.793	1.83072	1.86841	2.16889	2.41788	2.91208	3.64408	4.36511		2.62502		-0.0691851
Moderate Intake	4.19016	4.31001	4.53083	4.96934	5.58277	6.23225	6.84887	7.40572		5.50874		0.953363
High Glucose Intake	6.90694	7.15486	7.7834	9.14467	10.4342	11.9233	12.7766	14.5467		10.0838		2.57566
High FFA Intake	20.1912	21.0946	22.5295	25.1023	28.0537	30.7814	33.0185	35.3889		27.02		8.58112
	Severe IR + Increased SREBP-1c - Triglyceride Concentration (%)
d	Compartment 1	Compartment 2	Compartment 3	Compartment 4	Compartment 5	Compartment 6	Compartment 7	Compartment 8		Average		% change from MN
Low Glucose Intake	1.2233	1.29695	1.42527	1.6617	1.97713	2.2918	2.56959	2.80847		1.90678
Low FFA Intake	1.31027	1.35836	1.44525	1.61828	1.86568	2.13188	2.38061	2.5902		1.83757		-0.0362976
Moderate Intake	4.26427	4.58023	5.07998	5.96747	7.14061	8.38524	9.59062	10.6761		6.96057		2.65044
Raised Glucose Intake	11.3512	12.0946	13.1879	14.9937	17.2256	19.6069	21.7147	23.5539		16.7161		7.76666
Raised FFA Intake	16.8868	16.1415	17.8573	21.0459	24.5495	28.1683	31.5903	34.7067		23.8683		11.5176
	Metabolically Normal - Hepatic FA concentration (µM)
e	Compartment 1	Compartment 2	Compartment 3	Compartment 4	Compartment 5	Compartment 6	Compartment 7	Compartment 8		Average		% change from MN
Moderate Diet	13.269	13.4155	14.6659	17.6262	21.8704	26.4321	30.6344	34.1322		21.5057
High Glucose Intake	16.5898	16.5173	17.7089	20.732	24.9541	29.2764	33.0941	36.1552		24.3785		0.133582
High Fat Intake	16.5792	17.1377	19.2105	23.7063	29.7933	35.8394	41.0505	45.2385		28.5694		0.328458
Very High Glucose Intake	20.3579	20.076	21.2513	24.4373	28.7703	32.9823	36.5135	39.2024		27.9489		0.299603
Very High Fat Intake	22.0604	23.2402	26.4091	32.5837	40.3097	47.5207	53.4935	58.3166		37.9918		0.76659
	Metabolically Normal - Hepatic ATP concentration (mM)
f	Compartment 1	Compartment 2	Compartment 3	Compartment 4	Compartment 5	Compartment 6	Compartment 7	Compartment 8		Average		% change from MN
Moderate Diet	3.17342	3.05566	2.97743	2.88179	2.77713	2.6736	2.57014	2.45866		2.82098
High Glucose Intake	3.15564	3.03262	2.95493	2.86402	2.76621	2.66745	2.56597	2.45486		2.80771		-0.00470303
High Fat Intake	3.11872	2.98501	2.89591	2.79768	2.70552	2.61876	2.52783	2.42401		2.75918		0.0219063
Very High Glucose Intake	3.13762	3.00849	2.9302	2.8431	2.75189	2.65841	2.55984	2.44979		2.79242		0.0101241
Very High Fat Intake	3.04097	2.88985	2.79624	2.70585	2.63056	2.55821	2.47713	2.38123		2.68501		0.0482005
Figure 3c
Glucose	Predicted	Experimental	Standard Dev
Metabolically Normal		4.9	0.7
Metabolically Normal	4.94271
Insulin Resistant		9	2.2
Early Stage IR	6.233
Moderate IR	8.015
Severe IR	9
FFA	Predicted	Experimental	Standard Dev
Metabolically Normal		0.3	0.1
Metabolically Normal	0.222771
Insulin Resistant		0.6	0.1
Early Stage IR	0.48
Moderate IR	0.58
Later Stage IR	0.844
Total IR
Triglyceride	Predicted	Experimental	Standard Dev
Metabolically Normal		0.9	0.3
Metabolically Normal	1.20705
Insulin Resistant		2.6	0.4
Early Stage IR	2.016
Moderate IR	2.5
Later Stage IR	3.69
