# Supplementary material for: A Computational Model of Hepatic Energy Metabolism: Understanding Zonated Damage and Steatosis in NAFLD
Source: PLoS Comput Biol. 2016 Sep 15;12(9):e1005105. doi: 10.1371/journal.pcbi.1005105 (PMC5025084; doi:10.1371/journal.pcbi.1005105)
Supplement: S1 Code — (ODE) [file pcbi.1005105.s004.ode]

################################
# Input of Glucose and FFAs

par mtf=1
# Periodic Activity Schedule of 12 hours, period of 4 hours - crude approximation to 3 meals
M=(DriveG*((sin(2*pi*t/(timeref)))^pow))
f=((DriveF)*((sin(2*pi*t/(timeref))^pow)))

par DriveG=19.275
par timeref=28800
par driveF=3.5
par pow=6

lacin=lacinmax
par lacinmax=0
##################################################
## Parameters for Insulin Resistance
#Muscle and Body
par iusage=1

#Hepatocytes
par res=1

#White Adipose Tissue
par iadi=1


####################################################################


##############################################################################
Blood Compartment Equations

## Relative Volume of Hepatocytes to Blood in Sinusoid
par tToB=4
##Rate of Blood Flow
par bF=1.2


#Glycerol
dGlyb/dt= bF*(glyb8-glyb)/spRef+lipolysis
dglyb1/dt=-glyt1*tToB + bF*(glyb-glyB1)
dglyb2/dt=-glyt2*tToB + bF*(glyb1-glyb2)
dglyb3/dt=-glyt3*tToB + bF*(glyb2-glyB3)
dglyb4/dt=-glyt4*tToB + bF*(glyb3-glyB4)
dglyb5/dt=-glyt5*tToB + bF*(glyb4-glyB5)
dglyb6/dt=-glyt6*tToB + bF*(glyb5-glyb6)
dglyb7/dt=-glyt7*tToB + bF*(glyb6-glyB7)
dglyb8/dt=-glyt8*tToB + bF*(gly7-glyB8)

#Triglycerides
dTGB/dt=bF*(TGb8-TGB)/spref+trisynw-lipolysis
dTGb1/dt=-TGt1*tToB + bF*(TGb-TGB1)
dTGB2/dt=-TGt2*tToB + bF*(TGb1-TGb2)
dTGB3/dt=-TGt3*tToB + bF*(TGb2-TGB3)
dTGB4/dt=-TGt4*tToB + bF*(TGb3-TGB4)
dTGb5/dt=-TGt5*tToB + bF*(TGb4-TGB5)
dTGB6/dt=-TGt6*tToB + bF*(TGb5-TGb6)
dTGB7/dt=-TGt7*tToB + bF*(TGb6-TGB7)
dTGB8/dt=-TGt8*tToB + bF*(TGb7-TGB8)

#Free Fatty Acids
dFFA/dt=bF*(FFA8-FFA)/spref-ffause+f+denovog*4+3*lipolysis-3*trisynw
dFFA1/dt=-FAt1*tToB + bF*(FFA-FFA1)
dFFA2/dt=-FAt2*tToB + bF*(FFA1-FFA2)
dFFA3/dt=-FAt3*tToB + bF*(FFA2-FFA3)
dFFA4/dt=-FAt4*tToB + bF*(FFA3-FFA4)
dFFA5/dt=-FAt5*tToB + bF*(FFA4-FFA5)
dFFA6/dt=-FAt6*tToB + bF*(FFA5-FFA6)
dFFA7/dt=-FAt7*tToB + bF*(FFA6-FFA7)
dFFA8/dt=-FAt8*tToB + bF*(FFA7-FFA8)

#Glucose 
dgCB1/dt=- glut1*tToB + bF*(gB-gCB1)
dgCB2/dt=- glut2*tToB + bF*(gCB1-gCB2)
dgCB3/dt=- glut3*tToB + bF*(gCB2-gCB3)
dgCB4/dt=- glut4*tToB + bF*(gCB3-gCB4)
dgCB5/dt=- glut5*tToB + bF*(gCB4-gCB5)
dgCB6/dt=- glut6*tToB + bF*(gCB5-gCB6)
dgCB7/dt=- glut7*tToB + bF*(gCB6-gCB7)
dgCB8/dt=- glut8*tToB + bF*(gCB7-gCB8)
dgB/dt = M-guse  + (bF*(gCB8-gB))/spRef-denovog-trisynw/2

#Lactate
dLac/dt = lacin/5+(bF * (Lac8-Lac))/spRef
dLac1/dt = -lact1*tToB  + bf * (Lac-Lac1)
dLac2/dt = -lact2*tToB  + bF * (Lac1 - Lac2)
dLac3/dt = -lact3*tToB  + bF * (Lac2 - Lac3)
dLac4/dt = -lact4*tToB  + bf * (Lac3 - Lac4)
dLac5/dt = -lact5*tToB  + bf * (Lac4 - Lac5)
dLac6/dt = -lact6*tToB  + bF * (Lac5 - Lac6)
dLac7/dt = -lact7*tToB  + bF * (Lac6 - Lac7)
dLac8/dt = -lact8*tToB  + bf * (Lac7 - Lac8)

#Oxygen Intake and Transport in Blood
dOxy/dt=OxyIn/5 +(bf*(Oxy8-Oxy))/spRef
dOxy1/dat=-(kOxUse ) * Oxy1 +bF*(Oxy-Oxy1)
dOxy2/dat=-(kOxUse ) * Oxy2 +bF*(Oxy1-Oxy2)
dOxy3/dat=-(kOxUse ) * Oxy3 +bF*(Oxy2-Oxy3)
dOxy4/dat=-(kOxUse ) * Oxy4 +bF*(Oxy3-Oxy4)
dOxy5/dat=-(kOxUse ) * Oxy5 +bF*(Oxy4-Oxy5)
dOxy6/dat=-(kOxUse ) * Oxy6 +bF*(Oxy5-Oxy6)
dOxy7/dat=-(kOxUse ) * Oxy7 +bF*(Oxy6-Oxy7)
dOxy8/dat=-(kOxUse ) * Oxy8 +bF*(Oxy7-Oxy8)

par kOxDif=1
par OxyIn=6.75
par kOxUse=0.141

# Pancreatic Hormone Release and Transport in Blood
###Insulin and Glucagon in arbitrary units from Heatherington model - Conversion of 125pM glucagon/a.u. and 266.67pM insulin/a.u. used.
dLC1/dt = -(1/(tauL*mins))*(LC1/ML)  +bF*(L-LC1)
dInsC1/dt=-(1/(tauI*mins))*(InsC1/MI) +bF*(Ins-InsC1)
dLC2/dt = -(1/(tauL*mins))*(LC2/ML)  +bF*(LC1-LC2)
dInsC2/dt=-(1/(tauI*mins))*(InsC2/MI) +bF*(InsC1-InsC2)
dLC3/dt = -(1/(tauL*mins))*(LC3/ML)  +bF*(LC2-LC3)
dInsC3/dt=-(1/(tauI*mins))*(InsC3/MI) +bF*(InsC2-InsC3)
dLC4/dt = -(1/(tauL*mins))*(LC4/ML) +bF*(LC3-LC4)
dInsC4/dt=-(1/(tauI*mins))*(InsC4/MI) +bF*(InsC3-InsC4)
dLC5/dt = -(1/(tauL*mins))*(LC5/ML)  +bF*(LC4-LC5)
dInsC5/dt=-(1/(tauI*mins))*(InsC5/MI) +bF*(InsC4-InsC5)
dLC6/dt = -(1/(tauL*mins))*(LC6/ML)  +bF*(LC5-LC6)
dInsC6/dt=-(1/(tauI*mins))*(InsC6/MI) +bF*(InsC5-InsC6)
dLC7/dt = -(1/(tauL*mins))*(LC7/ML)  +bF*(LC6-LC7)
dInsC7/dt=-(1/(tauI*mins))*(InsC7/MI) +bF*(InsC6-InsC7)
dLC8/dt = -(1/(tauL*mins))*(LC8/ML) +bF*(LC7-LC8)
dInsC8/dt=-(1/(tauI*mins))*(InsC8/MI) +bF*(InsC7-InsC8)
dL/dt = (1/(tauL*rel*mins))*(hill(Aln(gr/(BloodScale*gB)),tLg,nL)) - (bF*(L-LC8))/spRef
dIns/dt = (1/(tauI*rel*mins))*(hill(Aln(BloodScale*gB/gri),tIg,nI)) - (bF*(Ins-InsC8))/spRef
par rel=5
par gr=3
par gri=2
par tauL=0.036
par tLg=1.3
par nL=2
par ML=3
par tauI=0.075
par tIg=0.9
par nI=2
par MI=4

############################################################
#FFA and Glucose Use by Muscle and Body Cells

ffause=vffause*ffa*(iusage*Ins+kmIffause)/((ffa+kmffause)*(l+kmlffause))
par kmlffause=1
par kmiffause=0.6
par vffause=1.4
par kmffause=100

guse=gluconst*Gb/(Kmguse+Gb)
par kmguse=1000

par gluconst=5.15

#############################################################
#Adipose Tissue & Gut
#adipose de novo lipogenesis
denovog=vdenog*Gb*trun((1+iadi*ins/irefdenog-l/lrefdenog))/(Gb+kmdenog)

#adipose lipolysis
dlipoi/dt=if((iadi*Ins/Ireflipow-lipoi)>0)then((iadi*Ins/Ireflipow-lipoi)/tli)else((iadi*Ins/Ireflipow-lipoi)/(slow*tli))
dlipol/dt=if((L/LrefLipow-lipol)>0) then((L/LrefLipow-lipol)/tll) else((L/LrefLipow-lipol)/(fast*tll))
lipolysis=vlipolyw*TGb*trun((1-lipoi+lipol))/(TGb+kmlipow)

# triglyceride synthesis in intestine
dtrii/dt=if((iadi*Ins/Ireftriw-trii)>0)then((iadi*Ins/Ireftriw-trii)/tti)else((iadi*Ins/Ireftriw-trii)/(slow*tti))
dtril/dt=if((L/Lreftriw-tril)>0)then((L/Lreftriw-tril)/ttl)else((L/Lreftriw-tril)/(fast*ttl))
trisynw=vtrisynthw*(Gb*(FfA)*trun((1+trii-tril)))/((kmtrisyngw+Gb)*(kmtrisynfw+FfA))

par irefdenog=7
par lrefdenog=2
par kmdenog=4500
par vdenog=0.11
par slow=15
par fast=0.07
par tti=1000
par ttl=10000
par tli=1000
par tll=10000
par Lreflipow=0.3
par Lreftriw=0.3
par vlipolyw=2.3
par vtrisynthw=9.5
par Ireflipow=3
par Ireftriw=3
par kmlipow=2000
par kmtrisyngw=10000
par kmtrisynfw=645


############################################################
#Hepatocytes
#############################################################
#Hepatic Equations (Setting Up Functions)

#Glucokinase
GK(gci,atpi,g6pi,ppvali) =(1+vppgk*ppvali)*((vgk*(gCi^ngfree))/((gCi^ngfree)+(kmgfree^ngfree))) * ((gCi^nglu)/((gCi^nglu)+((kmglu)^nglu))) *(atpi/(atpi+kmatpgk))*(1-hill(g6pi,kig6pGK,npseudo))


#G6Pase
G6Pase(g6pi,ppvali)=(1+vppg6*ppvali)*v6pase*g6pi/(g6pi+kmg6p)


#Glycogen Synthase
GSPhos(Lci,Insci,ppglui,ppinsi)=(ppinsi*res*insci+kstaref)/(ppglui*lci+kstarefl)
Filling(Gi)=1
GS(g6pi,utpi,ppvali,GSphosi,filli)=(1+ppgs*ppvali)*GSphosi*ksyn*hill(g6pi,glus,nf)*filli*(utpi/(utpi+kmutpgs))


#Glycogen Phosphorylase
GPPhos(Lci,Insci,ppglui,ppinsi)=(ppglui*lci+kPhorefl)/(ppinsi*res*insci+kphoref)
GP(Gi,phosi,ppvali,GPphosi)=(1+ppgp*ppvali)*GPphosi*kbrk*hill(Gi,glys,1)*(phosi/(phosi+kmphosgp))


#Phosphofructokinase
PFKPhos(Lci,Insci,ppglui,ppinsi)=(ppinsi*res*insci+kglyref)/(ppglui*lci+kglyref)
PFK(g6pi,atpi,adpi,g3pi,PFKphosi)=vPFK*PFKphosi*hill(g6pi,kmPFK,1)*((atpi/(atpi+kmatpPFK)))*(1-(atpi/(atpi+kiatpPFK)))*(adpi/(adpi+kiadpPFK))*(1-grapeff*(g3pi/(g3pi+kig3p)))


#Fructose Biphosphatase
FBPPhos(Lci,Insci,ppglui,ppinsi)=(ppglui*lci+kgluref)/(ppinsi*res*insci+kgluref)
FBP(g3pi,ppvali,FBPphosi)=(1+vppfbp*ppvali)*vFBP*FBPphosi*hill(g3pi,kmFBP,1)


#Pyruvate Kinase
PKphos(Lci,Insci,ppglui,ppinsi)=(ppinsi*res*insci+kglyrefb)/(ppglui*lci+kglyrefb)
PK(g3pi,adpi,acoai,ppvali,PKphosi)=(1+vppgly*ppvali)*vPyrK*PKphosi*hill(g3pi,kmg3pPK,1)*(adpi/(adpi+kmadpPK))*(1-eff*(acoai/(acoai+kiacoaPK)))


#PEPCK
PEPCKphos(Lci,InscI,ppglui,ppinsi)=(ppglui*lci+kglurefb)/(ppinsi*res*insci+kglurefb)
gluPEPCK(lacci,atpi,gtpi,ppvali,Pepckphosi)=(1+ppvali*vpppepck)*vPEPCK*PEPCKphosi*hill(lacci,kmlacPCK,1)*(atpi/(atpi+kmatpPCK))*(gtpi/(gtpi+kmgtpPCK))


#Acoa Synthesis
acoasyn(lacci,Lci,Insci,acoai,ppglui,ppinsi,ppvali)=(1+vppasyn*ppvali)*Vasyn*lacci*(1-acoAi/(acoai+kmacoainh))*(1+ppinsi*res*insci/Irefacoa-ppglui*Lci/Lrefacoa)/(kmasyn+lacci)


#Lipogenesis
lipog(acoai,atpi,Lci,Insci,fai,ppglui,ppinsi,ppvali)=(1+vpl*ppvali)*vlipog*acoAi*(1+ppinsi*res*insci/Ireflgen-ppglui*Lci/Lreflgen)*(1-fai/(fai+kmfawinh))/(kmlipogen+acoAi)*(atpi/(atpi+kmatpacc))


#B-Oxidation
boxi(fai,atpi,lci,insci,acoai,ppglui,ppinsi,ppvali)=(1+vppbo*ppvali)*vboxi*FAi*((1-ppinsi*res*insci/Irefboxi+ppglui*Lci/Lrefboxi)*(1-betaac*(acoai/(acoai+kmacin)))/(kmboxi+fai))*(atpi/(atpi+kmatp))


#Triglyceride Synthesis
trisyn(FAi,G3Pi,Lci,Insci,ppglui,ppinsi,ppvali)=(1+vpptri*ppvali)*vtrisy*(g3pi*FAi*trun((1+ppinsi*res*insci/Ireftri-ppglui*Lci/Lreftri)))/((kmtrisyng+g3pi)*(kmtrisynf+FAi))


#Lipolysis
lipoly(TGi,lci,insci,ppglui,ppinsi,ppvali)=(1+vppli*ppvali)*vlipoly*TGi*trun((1-ppinsi*res*insci/Ireflipo+ppglui*Lci/LrefLipo))/(TGi+kmlipo)


#Glucose Transport
glut(gcbi,gci)=mtf*kpg*gCBi/(kmglut+gcbi) + mtf*kcg*(gCBi - gCi)/(kmgpass+gcbi+gci)


#Lactate Transport
lact(Laci,Lacci)=mtf*((vMaxLac * (Laci - LacCi))/( KMLac + Laci + LacCi))


#Fatty Acid Transport
FAt(FFAi,FAi,insci,ppinsi,ppvali)=mtf*(1+vppfat*ppvali)*vFAt*(FFAi-FAi)/(kmFAt+FFAi+FAi)+mtf*(1+vppfattran*ppvali)*vactive*FFAi*(1+ppinsi*res*insci/kinsact)/(FFAi+kmfaact)


#Triglyceride Transport and release as VLDL
TGtp(TGbI,TGi,ppvali)=(1+vpptgtpas*ppvali)*mtf*vtgpass*(TGbi-TGi/tgref)/(kmTGtp+TGi/tgref+TGBi)
TGta(TGi,ppvali)=(0-1)*(mtf)*(1+vpptgt*ppvali)*vTGt*TGi/(kmTGt+TGi)
par kmtgtp=1000
par tgref=33.81
#Glycerol Transport
glyt(glybi,glyi)=mtf*vglyt*(glybi-glyi)/(kmglyt+glybi+glyi)


#Glycerol Kinase
glyconv(glyi,atpi) = vglyconv*Glyi/(kmglyconv +Glyi)*(atpi/(atpi+kmatpglki))


#ATP Synthesis
ATPS(adpi,phosi,acoai,oxyi,ppvali)=vATPS*(adpi/(kmadpas+adpi))*(acoai/(acoai+kmacoaas))*(phosi/(kmp+phosi))*(1+ppvali*vppe)*hill(oxyi,kmoxy,noxy)


#ATP Use
ATPuse(atpi)=vcorrb*hill(atpi,kmatpuse,1)


#NDK-G
NKG(GDPi,ATPi,GTPi,ADPi)=VNKG* ( (ATPi*GDPi/((kmatpnk+ATPi)*(kmgdpnk+gdpi))) - (ADPi*GTPi/((kmadpnk+adpi)*(kmgtpnk+gtpi))))


#NDK-U
NKu(UDPi,ATPi,UTPi,ADPi)=VNKU* ( (ATPi*UDPi/((kmatpnk+ATPi)*(kmudpnk+udpi))) - (ADPi*UTPi/((kmadpnk+adpi)*(kmutpnk+utpi))))


#Adenosine Kinase
AK(atpi,adpi,ampi)= ((vAK/(kmAtpAk*kmAmpAk))*((atpi*ampi)-((adpi)^2)))   /(   ((1+(atpi/kmAtpAk))*(1+ampi/kmAmpAk)) +2*adpi/kmAdpAk +(adpi^2)/((kmAdpAk)^2))


#Phosphate Control
PhosCon(phosi)=vcorr*(phosi-phosref)


############################################################################################

#Hepatic Metabolism Equations Across the 8 Compartments


#Glucose Metabolism
#Glucokinase
GKrate1=GK(gc1,atp1,g6p1,ppval1)
GKrate2=GK(gc2,atp2,g6p2,ppval2)
GKrate3=GK(gc3,atp3,g6p3,ppval3)
GKrate4=GK(gc4,atp4,g6p4,ppval4)
GKrate5=GK(gc5,atp5,g6p5,ppval5)
GKrate6=GK(gc6,atp6,g6p6,ppval6)
GKrate7=GK(gc7,atp7,g6p7,ppval7)
GKrate8=GK(gc8,atp8,g6p8,ppval8)

#G6Pase
G6Prte1=G6Pase(g6p1,ppval1)
G6Prte2=G6Pase(g6p2,ppval2)
G6Prte3=G6Pase(g6p3,ppval3)
G6Prte4=G6Pase(g6p4,ppval4)
G6Prte5=G6Pase(g6p5,ppval5)
G6Prte6=G6Pase(g6p6,ppval6)
G6Prte7=G6Pase(g6p7,ppval7)
G6Prte8=G6Pase(g6p8,ppval8)

#Glycogen Synthase
GSphos1=GSPhos(Lc1,Insc1,ppglu1,ppins1)
fill1=Filling(G1)
Syn1=GS(g6p1,utp1,ppval1,GSphos1,fill1)
GSphos2=GSPhos(Lc2,Insc2,ppglu2,ppins2)
fill2=Filling(G2)
Syn2=GS(g6p2,utp2,ppval2,GSphos2,fill2)
GSphos3=GSPhos(Lc3,Insc3,ppglu3,ppins3)
fill3=Filling(G3)
Syn3=GS(g6p3,utp3,ppval3,GSphos3,fill3)
GSphos4=GSPhos(Lc4,Insc4,ppglu4,ppins4)
fill4=Filling(G4)
Syn4=GS(g6p4,utp4,ppval4,GSphos4,fill4)
GSphos5=GSPhos(Lc5,Insc5,ppglu5,ppins5)
fill5=Filling(G5)
Syn5=GS(g6p5,utp5,ppval5,GSphos5,fill5)
GSphos6=GSPhos(Lc6,Insc6,ppglu6,ppins6)
fill6=Filling(G6)
Syn6=GS(g6p6,utp6,ppval6,GSphos6,fill6)
GSphos7=GSPhos(Lc7,Insc7,ppglu7,ppins7)
fill7=Filling(G7)
Syn7=GS(g6p7,utp7,ppval7,GSphos7,fill7)
GSphos8=GSPhos(Lc8,Insc8,ppglu8,ppins8)
fill8=Filling(G8)
Syn8=GS(g6p8,utp8,ppval8,GSphos8,fill8)

#Glycogen Phosphorylase
GPphos1=GPPhos(Lc1,Insc1,ppglu1,ppins1)
brk1=GP(G1,phos1,ppval1,GPphos1)
GPphos2=GPPhos(Lc2,Insc2,ppglu2,ppins2)
brk2=GP(G2,phos2,ppval2,GPphos2)
GPphos3=GPPhos(Lc3,Insc3,ppglu3,ppins3)
brk3=GP(G3,phos3,ppval3,GPphos3)
GPphos4=GPPhos(Lc4,Insc4,ppglu4,ppins4)
brk4=GP(G4,phos4,ppval4,GPphos4)
GPphos5=GPPhos(Lc5,Insc5,ppglu5,ppins5)
brk5=GP(G5,phos5,ppval5,GPphos5)
GPphos6=GPPhos(Lc6,Insc6,ppglu6,ppins6)
brk6=GP(G6,phos6,ppval6,GPphos6)
GPphos7=GPPhos(Lc7,Insc7,ppglu7,ppins7)
brk7=GP(G7,phos7,ppval7,GPphos7)
GPphos8=GPPhos(Lc8,Insc8,ppglu8,ppins8)
brk8=GP(G8,phos8,ppval8,GPphos8)


##glycolysis
#PFK
PFKphos1=PFKPhos(Lc1,Insc1,ppglu1,ppins1)
PFKphos2=PFKPhos(Lc2,Insc2,ppglu2,ppins2)
PFKphos3=PFKPhos(Lc3,Insc3,ppglu3,ppins3)
PFKphos4=PFKPhos(Lc4,Insc4,ppglu4,ppins4)
PFKphos5=PFKPhos(Lc5,Insc5,ppglu5,ppins5)
PFKphos6=PFKPhos(Lc6,Insc6,ppglu6,ppins6)
PFKphos7=PFKPhos(Lc7,Insc7,ppglu7,ppins7)
PFKphos8=PFKPhos(Lc8,Insc8,ppglu8,ppins8)
glyPFK1=PFK(g6p1,atp1,adp1,g3p1,PFKphos1)
glyPFK2=PFK(g6p2,atp2,adp2,g3p2,PFKphos2)
glyPFK3=PFK(g6p3,atp3,adp3,g3p3,PFKphos3)
glyPFK4=PFK(g6p4,atp4,adp4,g3p4,PFKphos4)
glyPFK5=PFK(g6p5,atp5,adp5,g3p5,PFKphos5)
glyPFK6=PFK(g6p6,atp6,adp6,g3p6,PFKphos6)
glyPFK7=PFK(g6p7,atp7,adp7,g3p7,PFKphos7)
glyPFK8=PFK(g6p8,atp8,adp8,g3p8,PFKphos8)

#Pyruvate Kinase
PKphos1=PKphos(Lc1,Insc1,ppglu1,ppins1)
PKphos2=PKphos(Lc2,Insc2,ppglu2,ppins2)
PKphos3=PKphos(Lc3,Insc3,ppglu3,ppins3)
PKphos4=PKphos(Lc4,Insc4,ppglu4,ppins4)
PKphos5=PKphos(Lc5,Insc5,ppglu5,ppins5)
PKphos6=PKphos(Lc6,Insc6,ppglu6,ppins6)
PKphos7=PKphos(Lc7,Insc7,ppglu7,ppins7)
PKphos8=PKphos(Lc8,Insc8,ppglu8,ppins8)
glyPyrK1=PK(g3p1,adp1,acoa1,ppval1,PKphos1)
glyPyrK2=PK(g3p2,adp2,acoa2,ppval2,PKphos2)
glyPyrK3=PK(g3p3,adp3,acoa3,ppval3,PKphos3)
glyPyrK4=PK(g3p4,adp4,acoa4,ppval4,PKphos4)
glyPyrK5=PK(g3p5,adp5,acoa5,ppval5,PKphos5)
glyPyrK6=PK(g3p6,adp6,acoa6,ppval6,PKphos6)
glyPyrK7=PK(g3p7,adp7,acoa7,ppval7,PKphos7)
glyPyrK8=PK(g3p8,adp8,acoa8,ppval8,PKphos8)

#Gluconeogenesis
#Fructose biphosphatase
FBPphos1=FBPPhos(Lc1,Insc1,ppglu1,ppins1)
FBPphos2=FBPPhos(Lc2,Insc2,ppglu2,ppins2)
FBPphos3=FBPPhos(Lc3,Insc3,ppglu3,ppins3)
FBPphos4=FBPPhos(Lc4,Insc4,ppglu4,ppins4)
FBPphos5=FBPPhos(Lc5,Insc5,ppglu5,ppins5)
FBPphos6=FBPPhos(Lc6,Insc6,ppglu6,ppins6)
FBPphos7=FBPPhos(Lc7,Insc7,ppglu7,ppins7)
FBPphos8=FBPPhos(Lc8,Insc8,ppglu8,ppins8)
gluFBP1=FBP(g3p1,ppval1,FBPphos1)
gluFBP2=FBP(g3p2,ppval2,FBPphos2)
gluFBP3=FBP(g3p3,ppval3,FBPphos3)
gluFBP4=FBP(g3p4,ppval4,FBPphos4)
gluFBP5=FBP(g3p5,ppval5,FBPphos5)
gluFBP6=FBP(g3p6,ppval6,FBPphos6)
gluFBP7=FBP(g3p7,ppval7,FBPphos7)
gluFBP8=FBP(g3p8,ppval8,FBPphos8)

#Phosphoenolpyruvate carboxykinase
PEPCKphos1=PEPCKphos(Lc1,Insc1,ppglu1,ppins1)
PEPCKphos2=PEPCKphos(Lc2,Insc2,ppglu2,ppins2)
PEPCKphos3=PEPCKphos(Lc3,Insc3,ppglu3,ppins3)
PEPCKphos4=PEPCKphos(Lc4,Insc4,ppglu4,ppins4)
PEPCKphos5=PEPCKphos(Lc5,Insc5,ppglu5,ppins5)
PEPCKphos6=PEPCKphos(Lc6,Insc6,ppglu6,ppins6)
PEPCKphos7=PEPCKphos(Lc7,Insc7,ppglu7,ppins7)
PEPCKphos8=PEPCKphos(Lc8,Insc8,ppglu8,ppins8)
gluPEPCK1=gluPEPCK(lacc1,atp1,gtp1,ppval1,Pepckphos1)
gluPEPCK2=gluPEPCK(lacc2,atp2,gtp2,ppval2,Pepckphos2)
gluPEPCK3=gluPEPCK(lacc3,atp3,gtp3,ppval3,Pepckphos3)
gluPEPCK4=gluPEPCK(lacc4,atp4,gtp4,ppval4,Pepckphos4)
gluPEPCK5=gluPEPCK(lacc5,atp5,gtp5,ppval5,Pepckphos5)
gluPEPCK6=gluPEPCK(lacc6,atp6,gtp6,ppval6,Pepckphos6)
gluPEPCK7=gluPEPCK(lacc7,atp7,gtp7,ppval7,Pepckphos7)
gluPEPCK8=gluPEPCK(lacc8,atp8,gtp8,ppval8,Pepckphos8)


#Lipid Metabolism
#Acoa Synthesis
acoasyn1=acoasyn(lacc1,Lc1,Insc1,acoa1,ppglu1,ppins1,ppval1)
acoasyn2=acoasyn(lacc2,Lc2,Insc2,acoa2,ppglu2,ppins2,ppval2)
acoasyn3=acoasyn(lacc3,Lc3,Insc3,acoa3,ppglu3,ppins3,ppval3)
acoasyn4=acoasyn(lacc4,Lc4,Insc4,acoa4,ppglu4,ppins4,ppval4)
acoasyn5=acoasyn(lacc5,Lc5,Insc5,acoa5,ppglu5,ppins5,ppval5)
acoasyn6=acoasyn(lacc6,Lc6,Insc6,acoa6,ppglu6,ppins6,ppval6)
acoasyn7=acoasyn(lacc7,Lc7,Insc7,acoa7,ppglu7,ppins7,ppval7)
acoasyn8=acoasyn(lacc8,Lc8,Insc8,acoa8,ppglu8,ppins8,ppval8)

#Lipogenesis
lipog1=lipog(acoa1,atp1,Lc1,Insc1,fa1,ppglu1,ppins1,ppval1)
lipog2=lipog(acoa2,atp2,Lc2,Insc2,fa2,ppglu2,ppins2,ppval2)
lipog3=lipog(acoa3,atp3,Lc3,Insc3,fa3,ppglu3,ppins3,ppval3)
lipog4=lipog(acoa4,atp4,Lc4,Insc4,fa4,ppglu4,ppins4,ppval4)
lipog5=lipog(acoa5,atp5,Lc5,Insc5,fa5,ppglu5,ppins5,ppval5)
lipog6=lipog(acoa6,atp6,Lc6,Insc6,fa6,ppglu6,ppins6,ppval6)
lipog7=lipog(acoa7,atp7,Lc7,Insc7,fa7,ppglu7,ppins7,ppval7)
lipog8=lipog(acoa8,atp8,Lc8,Insc8,fa8,ppglu8,ppins8,ppval8)

#B-oxidation
boxi1=boxi(fa1,atp1,lc1,insc1,acoa1,ppglu1,ppins1,ppval1)
boxi2=boxi(fa2,atp2,lc2,insc2,acoa2,ppglu2,ppins2,ppval2)
boxi3=boxi(fa3,atp3,lc3,insc3,acoa3,ppglu3,ppins3,ppval3)
boxi4=boxi(fa4,atp4,lc4,insc4,acoa4,ppglu4,ppins4,ppval4)
boxi5=boxi(fa5,atp5,lc5,insc5,acoa5,ppglu5,ppins5,ppval5)
boxi6=boxi(fa6,atp6,lc6,insc6,acoa6,ppglu6,ppins6,ppval6)
boxi7=boxi(fa7,atp7,lc7,insc7,acoa7,ppglu7,ppins7,ppval7)
boxi8=boxi(fa8,atp8,lc8,insc8,acoa8,ppglu8,ppins8,ppval8)

#Triglyceride Synthesis
trisyn1=trisyn(FA1,G3P1,Lc1,Insc1,ppglu1,ppins1,ppval1)
trisyn2=trisyn(FA2,G3P2,Lc2,Insc2,ppglu2,ppins2,ppval2)
trisyn3=trisyn(FA3,G3P3,Lc3,Insc3,ppglu3,ppins3,ppval3)
trisyn4=trisyn(FA4,G3P4,Lc4,Insc4,ppglu4,ppins4,ppval4)
trisyn5=trisyn(FA5,G3P5,Lc5,Insc5,ppglu5,ppins5,ppval5)
trisyn6=trisyn(FA6,G3P6,Lc6,Insc6,ppglu6,ppins6,ppval6)
trisyn7=trisyn(FA7,G3P7,Lc7,Insc7,ppglu7,ppins7,ppval7)
trisyn8=trisyn(FA8,G3P8,Lc8,Insc8,ppglu8,ppins8,ppval8)

#Lipolysis
lipoly1=lipoly(TG1,lc1,insc1,ppglu1,ppins1,ppval1)
lipoly2=lipoly(TG2,lc2,insc2,ppglu2,ppins2,ppval2)
lipoly3=lipoly(TG3,lc3,insc3,ppglu3,ppins3,ppval3)
lipoly4=lipoly(TG4,lc4,insc4,ppglu4,ppins4,ppval4)
lipoly5=lipoly(TG5,lc5,insc5,ppglu5,ppins5,ppval5)
lipoly6=lipoly(TG6,lc6,insc6,ppglu6,ppins6,ppval6)
lipoly7=lipoly(TG7,lc7,insc7,ppglu7,ppins7,ppval7)
lipoly8=lipoly(TG8,lc8,insc8,ppglu8,ppins8,ppval8)

#Glycerol Kinase
glyconv1=glyconv(gly1,atp1)
glyconv2=glyconv(gly2,atp2)
glyconv3=glyconv(gly3,atp3)
glyconv4=glyconv(gly4,atp4)
glyconv5=glyconv(gly5,atp5)
glyconv6=glyconv(gly6,atp6)
glyconv7=glyconv(gly7,atp7)
glyconv8=glyconv(gly8,atp8)

#ATP Synthesis
ATPS1=ATPS(adp1,phos1,acoa1,oxy1,ppval1)
ATPS2=ATPS(adp2,phos2,acoa2,oxy2,ppval2)
ATPS3=ATPS(adp3,phos3,acoa3,oxy3,ppval3)
ATPS4=ATPS(adp4,phos4,acoa4,oxy4,ppval4)
ATPS5=ATPS(adp5,phos5,acoa5,oxy5,ppval5)
ATPS6=ATPS(adp6,phos6,acoa6,oxy6,ppval6)
ATPS7=ATPS(adp7,phos7,acoa7,oxy7,ppval7)
ATPS8=ATPS(adp8,phos8,acoa8,oxy8,ppval8)

#ATP Use
corrb1=ATPuse(atp1)
corrb2=ATPuse(atp2)
corrb3=ATPuse(atp3)
corrb4=ATPuse(atp4)
corrb5=ATPuse(atp5)
corrb6=ATPuse(atp6)
corrb7=ATPuse(atp7)
corrb8=ATPuse(atp8)

#NDKU
NKu1=NKu(UDP1,ATP1,UTP1,ADP1)
NKu2=NKu(UDP2,ATP2,UTP2,ADP2)
NKu3=NKu(UDP3,ATP3,UTP3,ADP3)
NKu4=NKu(UDP4,ATP4,UTP4,ADP4)
NKu5=NKu(UDP5,ATP5,UTP5,ADP5)
NKu6=NKu(UDP6,ATP6,UTP6,ADP6)
NKu7=NKu(UDP7,ATP7,UTP7,ADP7)
NKu8=NKu(UDP8,ATP8,UTP8,ADP8)

#NDKG
NKG1=NKG(GDP1,ATP1,GTP1,ADP1)
NKG2=NKG(GDP2,ATP2,GTP2,ADP2)
NKG3=NKG(GDP3,ATP3,GTP3,ADP3)
NKG4=NKG(GDP4,ATP4,GTP4,ADP4)
NKG5=NKG(GDP5,ATP5,GTP5,ADP5)
NKG6=NKG(GDP6,ATP6,GTP6,ADP6)
NKG7=NKG(GDP7,ATP7,GTP7,ADP7)
NKG8=NKG(GDP8,ATP8,GTP8,ADP8)

#AK
AK1=AK(atp1,adp1,amp1)
AK2=AK(atp2,adp2,amp2)
AK3=AK(atp3,adp3,amp3)
AK4=AK(atp4,adp4,amp4)
AK5=AK(atp5,adp5,amp5)
AK6=AK(atp6,adp6,amp6)
AK7=AK(atp7,adp7,amp7)
AK8=AK(atp8,adp8,amp8)

#Phosphate Control
corr1=PhosCon(phos1)
corr2=PhosCon(phos2)
corr3=PhosCon(phos3)
corr4=PhosCon(phos4)
corr5=PhosCon(phos5)
corr6=PhosCon(phos6)
corr7=PhosCon(phos7)
corr8=PhosCon(phos8)

#Cross-Membrane Transport Equations
#Glucose Transport
glut1=glut(gcb1,gc1)
glut2=glut(gcb2,gc2)
glut3=glut(gcb3,gc3)
glut4=glut(gcb4,gc4)
glut5=glut(gcb5,gc5)
glut6=glut(gcb6,gc6)
glut7=glut(gcb7,gc7)
glut8=glut(gcb8,gc8)

#Lactate Transport
lact1=lact(Lac1,Lacc1)
lact2=lact(Lac2,Lacc2)
lact3=lact(Lac3,Lacc3)
lact4=lact(Lac4,Lacc4)
lact5=lact(Lac5,Lacc5)
lact6=lact(Lac6,Lacc6)
lact7=lact(Lac7,Lacc7)
lact8=lact(Lac8,Lacc8)

#FFA Transport
fat1=FAt(FFA1,FA1,insc1,ppins1,ppval1)
fat2=FAt(FFA2,FA2,insc2,ppins2,ppval2)
fat3=FAt(FFA3,FA3,insc3,ppins3,ppval3)
fat4=FAt(FFA4,FA4,insc4,ppins4,ppval4)
fat5=FAt(FFA5,FA5,insc5,ppins5,ppval5)
fat6=FAt(FFA6,FA6,insc6,ppins6,ppval6)
fat7=FAt(FFA7,FA7,insc7,ppins7,ppval7)
fat8=FAt(FFA8,FA8,insc8,ppins8,ppval8)

#Triglyceride Transport
TGTa1=TGta(TG1,ppval1)
TGTa2=TGta(TG2,ppval2)
TGTa3=TGta(TG3,ppval3)
TGTa4=TGta(TG4,ppval4)
TGTa5=TGta(TG5,ppval5)
TGTa6=TGta(TG6,ppval6)
TGTa7=TGta(TG7,ppval7)
TGTa8=TGta(TG8,ppval8)
TGTp1=TGtp(TGb1,TG1,ppval1)
TGTp2=TGtp(TGb2,TG2,ppval2)
TGTp3=TGtp(TGb3,TG3,ppval3)
TGTp4=TGtp(TGb4,TG4,ppval4)
TGTp5=TGtp(TGb5,TG5,ppval5)
TGTp6=TGtp(TGb6,TG6,ppval6)
TGTp7=TGtp(TGb7,TG7,ppval7)
TGTp8=TGtp(TGb8,TG8,ppval8)
TGT1=TGTa1+TGTp1
TGT2=TGTa2+TGTp2
TGT3=TGTa3+TGTp3
TGT4=TGTa4+TGTp4
TGT5=TGTa5+TGTp5
TGT6=TGTa6+TGTp6
TGT7=TGTa7+TGTp7
TGT8=TGTa8+TGTp8
#Glycerol Transport
glyt1=glyt(glyb1,gly1)
glyt2=glyt(glyb2,gly2)
glyt3=glyt(glyb3,gly3)
glyt4=glyt(glyb4,gly4)
glyt5=glyt(glyb5,gly5)
glyt6=glyt(glyb6,gly6)
glyt7=glyt(glyb7,gly7)
glyt8=glyt(glyb8,gly8)


###############################################################################################

#Glucose Metabolism Rates of Change
dG1/dt = (Syn1 - Brk1)
dg6p1/dt= GKrate1 -G6Prte1+( Brk1 - Syn1)+0.5*gluFBP1 -glyPFK1
dgC1/dt = -GKrate1 + G6Prte1+glut1  
dLacC1/dt = lact1 - gluPEPCK1 +glyPyrK1-acoasyn1
dg3p1/dt=gluPEPCK1-gluFBP1+2*glyPFK1-glyPyrK1+glyconv1-trisyn1

dg6p2/dt= GKrate2 -G6Prte2+ ( Brk2 - Syn2) +0.5*gluFBP2 -glyPFK2
dgC2/dt = -GKrate2 + G6Prte2+ glut2  
dG2/dt = (Syn2 - Brk2)
dLacC2/dt = lact2 - gluPEPCK2 +glyPyrK2-acoasyn2
dg3p2/dt=gluPEPCK2-gluFBP2+2*glyPFK2-glyPyrK2+glyconv2-trisyn2

dG3/dt = (Syn3 - Brk3)
dg6p3/dt=  GKrate3 - G6Prte3+ ( Brk3 - Syn3)+0.5*gluFBP3 -glyPFK3
dgC3/dt = - GKrate3 + G6Prte3+ glut3
dLacC3/dt = lact3 - gluPEPCK3 +glyPyrK3-acoasyn3
dg3p3/dt=gluPEPCK3-gluFBP3+2*glyPFK3-glyPyrK3+glyconv3-trisyn3

dG4/dt = (Syn4 - Brk4)
dg6p4/dt= GKrate4 - G6Prte4+ ( Brk4 - Syn4)+0.5*gluFBP4 -glyPFK4
dgC4/dt = -GKrate4 + G6Prte4+ glut4 
dLacC4/dt = lact4 - gluPEPCK4 +glyPyrK4-acoasyn4
dg3p4/dt=gluPEPCK4-gluFBP4+2*glyPFK4-glyPyrK4-trisyn4+glyconv4

dG5/dt = (Syn5 - Brk5)
dg6p5/dt= GKrate5 - G6Prte5+ ( Brk5 - Syn5)+0.5*gluFBP5 -glyPFK5
dgC5/dt = -GKrate5 + G6Prte5+ glut5 
dLacC5/dt = lact5 - gluPEPCK5 +glyPyrK5-acoasyn5
dg3p5/dt=gluPEPCK5-gluFBP5+2*glyPFK5-glyPyrK5-trisyn5+glyconv5

dG6/dt = (Syn6 - Brk6)
dg6p6/dt= GKrate6 - G6Prte6+ ( Brk6 - Syn6)+0.5*gluFBP6 -glyPFK6
dgC6/dt = -GKrate6 + G6Prte6+ glut6 
dLacC6/dt = lact6 - gluPEPCK6 +glyPyrK6-acoasyn6
dg3p6/dt=gluPEPCK6-gluFBP6+2*glyPFK6-glyPyrK6-trisyn6+glyconv6

dG7/dt = (Syn7 - Brk7)
dg6p7/dt= GKrate7 - G6Prte7+ ( Brk7 - Syn7)+0.5*gluFBP7 -glyPFK7
dgC7/dt = -GKrate7 + G6Prte7+ glut7 
dLacC7/dt = lact7 - gluPEPCK7 +glyPyrK7-acoasyn7
dg3p7/dt=gluPEPCK7-gluFBP7+2*glyPFK7-glyPyrK7-trisyn7+glyconv7

dG8/dt = (Syn8 - Brk8)
dg6p8/dt= GKrate8 - G6Prte8+ ( Brk8 - Syn8)+0.5*gluFBP8 -glyPFK8
dgC8/dt = -GKrate8 + G6Prte8+ glut8 
dLacC8/dt = lact8 - gluPEPCK8 +glyPyrK8-acoasyn8
dg3p8/dt=gluPEPCK8-gluFBP8+2*glyPFK8-glyPyrK8-trisyn8+glyconv8

#######################################################################
#Hepatic Phosphate Molecule (ATP etc) Rates of Change

dgdp1/dt=-NKG1 +gluPEPCK1
dgtp1/dt=NKG1 -gluPEPCK1
dudp1/dt=-NKU1 +syn1
dutp1/dt=NKU1 -syn1
datp1/dt=ATPS1 -AK1 - 2*gluPEPCK1 - glyPFK1 +3.25*glyPyrK1 -GKrate1-NKG1 -NKU1-corrb1-2*boxi1-(7/8)*lipog1-glyconv1+2.5*acoasyn1-3*trisyn1
dadp1/dt=-ATPS1 +2*AK1 + 2*gluPEPCK1 + glyPFK1-3.25*glyPyrK1 + GKrate1+NKG1 +NKU1+corrb1+boxi1+(7/8)*lipog1+glyconv1-2.5*acoasyn1
dphos1/dt=-ATPS1  - brk1 + G6Prte1+ syn1*2- 2.25*glyPyrK1+2*gluPEPCK1 +.5*gluFBP1-corr1+corrb1+3*boxi1+(7/8)*lipog1-2.5*acoasyn1+7*trisyn1
damp1/dt = -AK1+boxi1+3*trisyn1

dgdp2/dt=-NKG2 +gluPEPCK2
dgtp2/dt=NKG2 -gluPEPCK2
dudp2/dt=-NKU2 +syn2
dutp2/dt=NKU2 -syn2
datp2/dt=ATPS2 -AK2 - 2*gluPEPCK2 -glyPFK2+3.25*glyPyrK2 -GKrate2-NKG2 -NKU2-corrb2-2*boxi2-(7/8)*lipog2-glyconv2+2.5*acoasyn2-3*trisyn2
dadp2/dt=-ATPS2 +2*AK2 + 2*gluPEPCK2  +glyPFK2-3.25*glyPyrK2 + GKrate2+NKG2 +NKU2+corrb2+boxi2+(7/8)*lipog2+glyconv2-2.5*acoasyn2
dphos2/dt=-ATPS2  - brk2 + G6Prte2+ syn2*2- 2.25*glyPyrK2+gluPEPCK2+.5*gluFBP2-corr2+corrb2+3*boxi2+(7/8)*lipog2-2.5*acoasyn2+7*trisyn2
damp2/dt = -AK2+boxi2+3*trisyn2

dgdp3/dt=-NKG3 +gluPEPCK3
dgtp3/dt=NKG3 -gluPEPCK3
dudp3/dt=-NKU3 +syn3
dutp3/dt=NKU3 -syn3
datp3/dt=ATPS3 -AK3 -2*gluPEPCK3 -glyPFK3+3.25*glyPyrK3 -GKrate3-NKG3 -NKU3-corrb3-2*boxi3-(7/8)*lipog3-glyconv3+2.5*acoasyn3-3*trisyn3
dadp3/dt=-ATPS3 +2*AK3 + 2*gluPEPCK3 +glyPFK3- 3.25*glyPyrK3 + GKrate3+NKG3 +NKU3+corrb3+boxi3+(7/8)*lipog3+glyconv3-2.5*acoasyn3
dphos3/dt=-ATPS3  - brk3 + G6Prte3+ syn3*2- 2.25*glyPyrK3+gluPEPCK3+0.5*gluFBP3-corr3+corrb3+3*boxi3+(7/8)*lipog3-2.5*acoasyn3+7*trisyn3
damp3/dt = -AK3+boxi3+3*trisyn3


dgdp4/dt=-NKG4 +gluPEPCK4
dgtp4/dt=NKG4 -gluPEPCK4
dudp4/dt=-NKU4 +syn4
dutp4/dt=NKU4 -syn4
datp4/dt=ATPS4 -AK4 - 2*gluPEPCK4 - glyPFK4+3.25*glyPyrK4 -GKrate4-NKG4 -NKU4-corrb4-2*boxi4-(7/8)*lipog4-glyconv4+2.5*acoasyn4-3*trisyn4
dadp4/dt=-ATPS4 +2*AK4 + 2*gluPEPCK4 +glyPFK4- 3.25*glyPyrK4 + GKrate4+NKG4 +NKU4+corrb4+boxi4+(7/8)*lipog4+glyconv4-2.5*acoasyn4
dphos4/dt=-ATPS4  - brk4 + G6Prte4+ syn4*2- 2.25*glyPyrK4+gluPEPCK4+0.5*gluFBP4-corr4+corrb4+3*boxi4+(7/8)*lipog4-2.5*acoasyn4+7*trisyn4
damp4/dt = -AK4+boxi4+3*trisyn4

dgdp5/dt=-NKG5 +gluPEPCK5
dgtp5/dt=NKG5 -gluPEPCK5
dudp5/dt=-NKU5 +syn5
dutp5/dt=NKU5 -syn5
datp5/dt=ATPS5 -AK5 - 2*gluPEPCK5 - glyPFK5+3.25*glyPyrK5 -GKrate5-NKG5 -NKU5-corrb5-2*boxi5-(7/8)*lipog5-glyconv5+2.5*acoasyn5-3*trisyn5
dadp5/dt=-ATPS5 +2*AK5 + 2*gluPEPCK5 +glyPFK5- 3.25*glyPyrK5 + GKrate5+NKG5 +NKU5+corrb5+boxi5+(7/8)*lipog5+glyconv5-2.5*acoasyn5
dphos5/dt=-ATPS5  - brk5 + G6Prte5+ syn5*2- 2.25*glyPyrK5+gluPEPCK5+0.5*gluFBP5-corr5+corrb5+3*boxi5+(7/8)*lipog5-2.5*acoasyn5+7*trisyn5
damp5/dt = -AK5+boxi5+3*trisyn5

dgdp6/dt=-NKG6 +gluPEPCK6
dgtp6/dt=NKG6 -gluPEPCK6
dudp6/dt=-NKU6 +syn6
dutp6/dt=NKU6 -syn6
datp6/dt=ATPS6 -AK6 - 2*gluPEPCK6 - glyPFK6+3.25*glyPyrK6 -GKrate6-NKG6 -NKU6-corrb6-2*boxi6-(7/8)*lipog6-glyconv6+2.5*acoasyn6-3*trisyn6
dadp6/dt=-ATPS6 +2*AK6 + 2*gluPEPCK6 +glyPFK6- 3.25*glyPyrK6 + GKrate6+NKG6 +NKU6+corrb6+boxi6+(7/8)*lipog6+glyconv6-2.5*acoasyn6
dphos6/dt=-ATPS6  - brk6 + G6Prte6+ syn6*2- 2.25*glyPyrK6+gluPEPCK6+0.5*gluFBP6-corr6+corrb6+3*boxi6+(7/8)*lipog6-2.5*acoasyn6+7*trisyn6
damp6/dt = -AK6+boxi6+3*trisyn6

dgdp7/dt=-NKG7 +gluPEPCK7
dgtp7/dt=NKG7 -gluPEPCK7
dudp7/dt=-NKU7 +syn7
dutp7/dt=NKU7 -syn7
datp7/dt=ATPS7 -AK7 - 2*gluPEPCK7 - glyPFK7+3.25*glyPyrK7 -GKrate7-NKG7 -NKU7-corrb7-2*boxi7-(7/8)*lipog7-glyconv7+2.5*acoasyn7-3*trisyn7
dadp7/dt=-ATPS7 +2*AK7 + 2*gluPEPCK7 +glyPFK7- 3.25*glyPyrK7 + GKrate7+NKG7 +NKU7+corrb7+boxi7+(7/8)*lipog7+glyconv7-2.5*acoasyn7
dphos7/dt=-ATPS7  - brk7 + G6Prte7+ syn7*2- 2.25*glyPyrK7+gluPEPCK7+0.5*gluFBP7-corr7+corrb7+3*boxi7+(7/8)*lipog7-2.5*acoasyn7+7*trisyn7
damp7/dt = -AK7+boxi7+3*trisyn7

dgdp8/dt=-NKG8 +gluPEPCK8
dgtp8/dt=NKG8 -gluPEPCK8
dudp8/dt=-NKU8 +syn8
dutp8/dt=NKU8 -syn8
datp8/dt=ATPS8 -AK8 - 2*gluPEPCK8 - glyPFK8+3.25*glyPyrK8 -GKrate8-NKG8 -NKU8-corrb8-2*boxi8-(7/8)*lipog8-glyconv8+2.5*acoasyn8-3*trisyn8
dadp8/dt=-ATPS8 +2*AK8 + 2*gluPEPCK8 +glyPFK8- 3.25*glyPyrK8 + GKrate8+NKG8 +NKU8+corrb8+boxi8+(7/8)*lipog8+glyconv8-2.5*acoasyn8
dphos8/dt=-ATPS8  - brk8 + G6Prte8+ syn8*2- 2.25*glyPyrK8+gluPEPCK8+0.5*gluFBP8-corr8+corrb8+3*boxi8+(7/8)*lipog8-2.5*acoasyn8+7*trisyn8
damp8/dt = -AK8+boxi8+3*trisyn8


######################################################################################################################
#HEPATIC LIPID METABOLISM RATES OF CHANGE

dacoA1/dt=acoasyn1-lipog1+8*boxi1-ATPS1/12
dFA1/dt=FAt1+3*lipoly1-3*trisyn1+0.125*lipog1-boxi1
dTG1/dt=TGt1+trisyn1-lipoly1
dGly1/dt=glyt1-glyconv1+lipoly1

dacoA2/dt=acoasyn2-lipog2+8*boxi2-ATPS2/12
dFA2/dt=FAt2+3*lipoly2-3*trisyn2+0.125*lipog2-boxi2
dTG2/dt=TGt2+trisyn2-lipoly2
dGly2/dt=glyt2-glyconv2+lipoly2

dacoA3/dt=acoasyn3-lipog3+8*boxi3-ATPS3/12
dFA3/dt=FAt3+3*lipoly3-3*trisyn3+0.125*lipog3-boxi3
dTG3/dt=TGt3+trisyn3-lipoly3
dGly3/dt=glyt3-glyconv3+lipoly3

dacoA4/dt=acoasyn4-lipog4+8*boxi4-ATPS4/12
dFA4/dt=FAt4+3*lipoly4-3*trisyn4+0.125*lipog4-boxi4
dTG4/dt=TGt4+trisyn4-lipoly4
dGly4/dt=glyt4-glyconv4+lipoly4

dacoA5/dt=acoasyn5-lipog5+8*boxi5-ATPS5/12
dFA5/dt=FAt5+3*lipoly5-3*trisyn5+0.125*lipog5-boxi5
dTG5/dt=TGt5+trisyn5-lipoly5
dGly5/dt=glyt5-glyconv5+lipoly5

dacoA6/dt=acoasyn6-lipog6+8*boxi6-ATPS6/12
dFA6/dt=FAt6+3*lipoly6-3*trisyn6+0.125*lipog6-boxi6
dTG6/dt=TGt6+trisyn6-lipoly6
dGly6/dt=glyt6-glyconv6+lipoly6

dacoA7/dt=acoasyn7-lipog7+8*boxi7-ATPS7/12
dFA7/dt=FAt7+3*lipoly7-3*trisyn7+0.125*lipog7-boxi7
dTG7/dt=TGt7+trisyn7-lipoly7
dGly7/dt=glyt7-glyconv7+lipoly7

dacoA8/dt=acoasyn8-lipog8+8*boxi8-ATPS8/12
dFA8/dt=FAt8+3*lipoly8-3*trisyn8+0.125*lipog8-boxi8
dTG8/dt=TGt8+trisyn8-lipoly8
dGly8/dt=glyt8-glyconv8+lipoly8


#####################################################################################
# zonations

ppval1=ppcalc(oxy1)
ppval2=ppcalc(oxy2)
ppval3=ppcalc(oxy3)
ppval4=ppcalc(oxy4)
ppval5=ppcalc(oxy5)
ppval6=ppcalc(oxy6)
ppval7=ppcalc(oxy7)
ppval8=ppcalc(oxy8)
ppins1=(1+ppval1*ipp)
ppins2=(1+ppval2*ipp)
ppins3=(1+ppval3*ipp)
ppins4=(1+ppval4*ipp)
ppins5=(1+ppval5*ipp)
ppins6=(1+ppval6*ipp)
ppins7=(1+ppval7*ipp)
ppins8=(1+ppval8*ipp)
ppglu1=(1+ppval1*pglu)
ppglu2=(1+ppval2*pglu)
ppglu3=(1+ppval3*pglu)
ppglu4=(1+ppval4*pglu)
ppglu5=(1+ppval5*pglu)
ppglu6=(1+ppval6*pglu)
ppglu7=(1+ppval7*pglu)
ppglu8=(1+ppval8*pglu)


##glucokinase
par vppgk=-0.429

##G6Pase
par vppg6=0.31

##glycogen synthase
par ppgs=0.5


##glycogen phosphorylase
par ppgp=0

##glycolysis (PK only)
par vppgly=-0.355

##PEPCK (gluconeogenesis)
par vpppepck=0.412

##FBP (gluconeogenesis)
par vppfbp=0.273

##Oxidative Phosphorylation
par vppe=.23

##Beta-oxidation
par vppbo=.23

##Lipogenesis
par vpl=-0.23

##Fatty acid transport
par vppfattran=0.2

##Insulin reception
par ipp=-0.15


##Glucagon
par pglu=.15


###############################################################################
Parameters

par kmphosgp=4000
par vMaxLac=200
par KMLac=1200
par kpg=118
par kcg=224
par are3=0.1
par vactive=0.08
par kmfaact=2
par kinsact=0.08
par vtgpass=0.6
par phosref=4150
par kmatpglki=15
par kmatp=87
par kmatpacc=120
par kmadp=100
par kmphos=100
par vtgt=0.3
par vfat=1.45
par vppfat=0
par vpptgt=0
par vppasyn=0
par vpptri=0
par vppli=0
par vpptgtpas=0
par betaac=1
par vpts=1
par vvts=1
par kmglut=17000
par kmgpass=17000
par kig6pGK=240
par kglurefb=8.5
par kglyrefb=4
par vpfk=160
par kmg3pPK=150
par kmadpPK=240
par kiacoaPK=30
par eff=0.8
par grapeff=0.75
par kig3p=20.7
par kmatpuse=2500
par kmacoaas=0.4
par vpassive=200
par kmpassive=4500
par vglyt=100
par kmglyt=270
par kmTGt=33810
par kmFAt=200
par vglyconv=5
par kmglyconv=41
par kmacin=47.8
par kmlipogen=58
par kmacoainh=35
par kmasyn=540
par kmfawinh=300
par Lreflipo=5
par Lreftri=4
par Ireflipo=4
par Ireftri=4
par kmlipo=50715
par kmtrisyng=460
par kmtrisynf=645
par npseudo=4
par taugk=0.00005
par ksyn=55
par kmatpgk=240
par kmatpPCK=10
par kmadpgk=80
par kmgtpPCK=64
par kmutpgs=48
par kmphosgk=3500
par ngfree=2
par kmgfree=15000
par vgk=132.16
par v6pase=370
par nglu=1.4
par kmglu=7500
par kmg6p=2410
par kbrk=5
par glys=100000
par nf=4
par glus=50
par vlipoly=0.085
par vlipog=4
par vasyn=14
par vboxi=3.3
par vtrisy=9
par irefboxi=2.5
par lrefboxi=7
par Ireflgen=3
par Lreflgen=7
par Lrefacoa=3
par Irefacoa=5
par are=0.4
par are2=0.4
par ngly3p=2
par tgly3p=200
par ngluco=2
par tgluco=270
par kmboxi=5
par kphorefl=0.36
par kstarefl=0.5
par kphoref=.1
par kstaref=.05
par kmoxy=28
par noxy=1.5
par vcorr=0.1
par vcorrb=200
#NKG
par vNKG=3000
par vnku=30
par kmatpnk=290
par kmgdpnk=33.5
par kmadpnk=24
par kmgtpnk=120
#NKU
par kmudpnk=175
par kmutpnk=21500
#AK
par vAK=100
par kmAtpAk=90
par kmAmpAk=80
par kmAdpAk=110
#ATPS
par vATPS=525
par kmadpas=410
par kmp=3830
par kmFBP=250
par kgluref=10
par kglyref=10
par vPEPCK=35
par vFBP=68
par vPyrK=87
par kmlacPCK=500
par kmPFK=5
par kmATPPFK=42.5
par kiatpPFK=2100
par kiadpPFK=83.6
par kmfbpw=200

##############################################################################

# Scaling Parameters - Many not used

# Glucagon into cAMP model
# Insulin into Insulin model
# Blood glucose into pancreas model
# Blood glucose into glycogen model 
# Cell glucose into blood model 
# PKA into glycogen model 
# Calcium into glycogen model 
# GSK into glycogen model
# Glucagon into G-Protein model
# PLCs into IP3

par spRef=40
par LScale=0.25
par InsScale=1e-10
par BloodScale=4.9999995e-4
par GluScale=1
par PKAScale=1
par CaScale=1
par GSKScale=1.666666666667
par LScale2=0.02
par GSPLC=100
par mins=60
par hours=3600


##############################################################################

# Expressions

hill(x,Xt,n)=(x^n)/((Xt^n)+(x^n))
H(x)=if(x>0)then(x)else(0)
Aln(x)=H(ln(H(x)))
myor(a,b)=a+b-(a*b)
myand(a,b)=a*b
mynot(x)=1-x
fmin(x,xs,n)=x/((1+(x/xs)^n)^(1/n))
trun(values)=if(values>0.05)then(values)else(0.05)
###oxygen effect on periportal/perivenous expression
ppcalc(ox)=if(ox>46.5)then(TANH((ox-46.5)/12))else(opt1*2*TANH((ox-46.5)/24) +opt2*((ox-46.5)/10.5)  -opt3*(((46.5-ox)^1.2)/12)    )
par opt1=1
par opt2=0
par opt3=0


###############################################################################
# Initial Conditions

gdp1(0)=91
gtp1(0)=284
udp1(0)=115
utp1(0)=278
adp1(0)=837
atp1(0)=2838
phos1(0)=3784
amp1(0)=247
gdp2(0)=91
gtp2(0)=284
udp2(0)=115
utp2(0)=278
adp2(0)=837
atp2(0)=2838
phos2(0)=3784
amp2(0)=247

gdp3(0)=91
gtp3(0)=284
udp3(0)=115
utp3(0)=278
adp3(0)=837
atp3(0)=2838
phos3(0)=3784
amp3(0)=247

gdp4(0)=91
gtp4(0)=284
udp4(0)=115
utp4(0)=278
adp4(0)=837
atp4(0)=2838
phos4(0)=3784
amp4(0)=247

gdp5(0)=91
gtp5(0)=284
udp5(0)=115
utp5(0)=278
adp5(0)=837
atp5(0)=2838
phos5(0)=3784
amp5(0)=247

gdp6(0)=91
gtp6(0)=284
udp6(0)=115
utp6(0)=278
adp6(0)=837
atp6(0)=2838
phos6(0)=3784
amp6(0)=247

gdp7(0)=91
gtp7(0)=284
udp7(0)=115
utp7(0)=278
adp7(0)=837
atp7(0)=2838
phos7(0)=3784
amp7(0)=247

gdp8(0)=91
gtp8(0)=284
udp8(0)=115
utp8(0)=278
adp8(0)=837
atp8(0)=2838
phos8(0)=3784
amp8(0)=247

g3p1(0)=480
g3p2(0)=480
g3p3(0)=480
g3p4(0)=480
g3p5(0)=480
g3p6(0)=480
g3p7(0)=480
g3p8(0)=480

Glyb(0)=40
Glyb1(0)=40
Glyb2(0)=40
Glyb3(0)=40
Glyb4(0)=40
Glyb5(0)=40
Glyb6(0)=40
Glyb7(0)=40
Glyb8(0)=40

FFA(0)=500
FFA1(0)=500
FFA2(0)=500
FFA3(0)=500
FFA4(0)=500
FFA5(0)=500
FFA6(0)=500
FFA7(0)=500
FFA8(0)=500

TGB(0)=1050
TGb1(0)=1050
TGb2(0)=1050
TGb3(0)=1050
TGb4(0)=1050
TGb5(0)=1050
TGb6(0)=1050
TGb7(0)=1050
TGb8(0)=1050

FA1(0)=50
FA2(0)=50
FA3(0)=50
FA4(0)=50
FA5(0)=50
FA6(0)=50
FA7(0)=50
FA8(0)=50

TG1(0)=16243
TG2(0)=16261
TG3(0)=16537
TG4(0)=17251
TG5(0)=18303
TG6(0)=19505
TG7(0)=20716
TG8(0)=21835

acoa1(0)=40
acoa2(0)=40
acoa3(0)=40
acoa4(0)=40
acoa5(0)=40
acoa6(0)=40
acoa7(0)=40
acoa8(0)=40

Gly1(0)=40
Gly2(0)=40
Gly3(0)=40
Gly4(0)=40
Gly5(0)=40
Gly6(0)=40
Gly7(0)=40
Gly8(0)=40

g6p1(0)=102
g6p2(0)=102
g6p3(0)=102
g6p4(0)=102
g6p5(0)=102
g6p6(0)=102
g6p7(0)=102
g6p8(0)=102

gB(0)=5000
gCB1(0)=5000
gCB2(0)=5000
gCB3(0)=5000
gCB4(0)=5000
gCB5(0)=5000
gCB6(0)=5000
gCB7(0)=5000
gCB8(0)=5000

Ins(0)=0
insc1(0)=0
InsC2(0)=0
InsC3(0)=0
InsC4(0)=0
InsC5(0)=0
InsC6(0)=0
InsC7(0)=0
InsC8(0)=0

L(0)=0
LC1(0)=0
LC2(0)=0
LC3(0)=0
LC4(0)=0
LC5(0)=0
LC6(0)=0
LC7(0)=0
LC8(0)=0

Oxy(0)=55
Oxy1(0)=55
Oxy2(0)=55
Oxy3(0)=55
Oxy4(0)=55
Oxy5(0)=55
Oxy6(0)=55
Oxy7(0)=55
Oxy8(0)=55

lac(0)=1000
lac1(0)=1000
lac2(0)=1000
lac3(0)=1000
lac4(0)=1000
lac5(0)=1000
lac6(0)=1000
lac7(0)=1000
lac8(0)=1000

lacC1(0)=1200
lacC2(0)=1200
lacC3(0)=1200
lacC4(0)=1200
lacC5(0)=1200
lacC6(0)=1200
lacC7(0)=1200
lacC8(0)=1200

G1(0)=200000
G2(0)=200000
G3(0)=200000
G4(0)=200000
G5(0)=200000
G6(0)=200000
G7(0)=200000
G8(0)=200000

gC1(0)=7500
gC2(0)=7500
gC3(0)=7500
gc4(0)=7500
gc5(0)=7500
gc6(0)=7500
gc7(0)=7500
gc8(0)=7500


####################################################
##Output Insulin and Glucagon - Converted from a.u. used by Hetherington Pancreas Model
#Insulin
par insConv2pM=266.67
Aux ib=insConv2pM*ins
Aux ic1=insConv2pM*insc1
Aux ic2=insConv2pM*insc2
Aux ic3=insConv2pM*insc3
Aux ic4=insConv2pM*insc4
Aux ic5=insConv2pM*insc5
Aux ic6=insConv2pM*insc6
Aux ic7=insConv2pM*insc7
Aux ic8=insConv2pM*insc8
#glucagon
par gluConv2pM=125
Aux lb=gluConv2pM*L
Aux lc1=gluConv2pM*Lc1
Aux lc2=gluConv2pM*Lc2
Aux lc3=gluConv2pM*Lc3
Aux lc4=gluConv2pM*Lc4
Aux lc5=gluConv2pM*Lc5
Aux lc6=gluConv2pM*Lc6
Aux lc7=gluConv2pM*Lc7
Aux lc8=gluConv2pM*Lc8


#############################################################

@@ meth=rungekutta,bounds=1000000000,total=60000,njmp=20,maxstor=1000000
@@ yp=gB,xlo=0,xhi=60000,ylo=4000m,yhi=8000
